# Supplementary material for: A design–build–test cycle using modeling and experiments reveals interdependencies between upper glycolysis and xylose uptake in recombinant S. cerevisiae and improves predictive capabilities of large-scale kinetic models
Source: Biotechnol Biofuels. 2017 Jun 26;10:166. doi: 10.1186/s13068-017-0838-5 (PMC5485749; doi:10.1186/s13068-017-0838-5)
Supplement: Supplementary file 2 — Additional file 2. Thermodynamic displacement of reactions, Γ. Reactions can operate: (i) strictly far from thermodynamic equilibrium, i.e. 0 < Γ ≤ 0.1; (ii) with the middle displacements, i.e. 0.1 ≤ Γ ≤ 0.9; and (iii) strictly near equilibrium, i.e. 0.9 ≤ Γ < 1. Reactions whose displacements spanned more than one of these ranges were denoted with: (iv) I + II, for 0 < Γ ≤ 0.9; (v) II + III, for 0.1 ≤ Γ < 1; and (vi) I + II + III, for 0 < Γ < 1. [file 13068_2017_838_MOESM2_ESM.csv]

Subpathway: Scerevisiae - DataModelNew1a1 - Glycolysis
HXT	II+III	0.058	0.2	colorCode 5
HXK	Far away equilibrium (III)	0.00029	0.0065	colorCode 4
PGI	Far away equilibrium (III)	0.00048	0.0072	colorCode 4
PFK	Far away equilibrium (III)	8.3e-05	0.0021	colorCode 4
FBA	II+III	0.033	0.16	colorCode 5
TPI	Far away equilibrium (III)	0.015	0.084	colorCode 4
TDH	II+III	0.075	0.25	colorCode 5
PGK	Zone between (II)	0.22	0.42	colorCode 6
GPM	Zone between (II)	0.23	0.41	colorCode 6
ENO	Zone between (II)	0.11	0.28	colorCode 6
PYK	Zone between (II)	0.1	0.26	colorCode 6
Subpathway: Scerevisiae - DataModelNew1a1 - Ppp
ZWF	Far away equilibrium (III)	2.2e-06	0.0004	colorCode 4
GND1	Far away equilibrium (III)	7.5e-06	0.00035	colorCode 4
GND2	Far away equilibrium (III)	1.9e-05	0.0018	colorCode 4
RPE	II+III	0.024	0.13	colorCode 5
TKL2	Far away equilibrium (III)	1e-05	0.00046	colorCode 4
TAL	Far away equilibrium (III)	0.0041	0.048	colorCode 4
RKI	Far away equilibrium (III)	0.0084	0.067	colorCode 4
TKL1	Far away equilibrium (III)	0.0054	0.055	colorCode 4
Subpathway: Scerevisiae - DataModelNew1a1 - Tca
CIT	Far away equilibrium (III)	3.1e-05	0.0024	colorCode 4
ACO	II+III	0.054	0.22	colorCode 5
IDH	Far away equilibrium (III)	1.5e-09	2.1e-06	colorCode 4
MDH	Far away equilibrium (III)	2.9e-08	2e-05	colorCode 4
LSC	Far away equilibrium (III)	1.3e-05	0.0024	colorCode 4
SCD	Far away equilibrium (III)	1.5e-05	0.0014	colorCode 4
FUM	II+III	0.02	0.11	colorCode 5
KGD	Far away equilibrium (III)	9.5e-16	2.1e-11	colorCode 4
Subpathway: Scerevisiae - DataModelNew1a1 - Etc
ATPM	Far away equilibrium (III)	1.9e-09	1.3e-08	colorCode 4
ADK	II+III	0.032	0.16	colorCode 5
AAC	Far away equilibrium (III)	4.2e-06	0.00014	colorCode 4
NDH	Far away equilibrium (III)	3.4e-13	1e-10	colorCode 4
NDI	Far away equilibrium (III)	2.7e-10	4.3e-07	colorCode 4
QCR	Zone between (II)	0.88	0.88	colorCode 6
COX	Far away equilibrium (III)	4.1e-18	3.9e-16	colorCode 4
ASN	Far away equilibrium (III)	0.0025	0.029	colorCode 4
GPD1	II+III	0.09	0.26	colorCode 5
ADH1	Far away equilibrium (III)	0.0057	0.059	colorCode 4
NDR	Far away equilibrium (III)	0.02	0.02	colorCode 4
D_LAC	Zone between (II)	0.89	0.89	colorCode 6
Subpathway: Scerevisiae - DataModelNew1a1 - Glyoxylate
MDHc	II+III	0.065	0.23	colorCode 5
CITc	Zone between (II)	0.4	0.55	colorCode 6
ACOc	II+III	0.069	0.22	colorCode 5
ICL	Zone between (II)	0.12	0.27	colorCode 6
MLS	II+III	0.038	0.15	colorCode 5
Subpathway: Scerevisiae - DataModelNew1a1 - PyrNode
PDC	Far away equilibrium (III)	1.2e-07	4.2e-06	colorCode 4
ALD	Far away equilibrium (III)	5.8e-14	5.4e-12	colorCode 4
PYC	Far away equilibrium (III)	0.001	0.013	colorCode 4
PDA	Far away equilibrium (III)	8.2e-18	5.9e-14	colorCode 4
ACS	Far away equilibrium (III)	1.4e-08	8.6e-06	colorCode 4
MAE	Far away equilibrium (III)	1.1e-09	1.5e-06	colorCode 4
PEPCK	Far away equilibrium (III)	1e-05	0.00022	colorCode 4
Subpathway: Scerevisiae - DataModelNew1a1 - MembraneTrans
OAt	Zone between (II)	0.75	0.81	colorCode 6
PYRm	Zone between (II)	0.38	0.53	colorCode 6
CAT	Far away equilibrium (III)	0.0086	0.064	colorCode 4
ACARt	II+III	0.041	0.17	colorCode 5
YAT	Far away equilibrium (III)	0.0047	0.052	colorCode 4
CARt	II+III	0.093	0.26	colorCode 5
O2m	II+III	0.057	0.2	colorCode 5
CO2m	II+III	0.099	0.26	colorCode 5
PIm	Zone between (II)	0.28	0.5	colorCode 6
MLPIT	Far away equilibrium (III)	0.009	0.066	colorCode 4
CITt2m	Far away equilibrium (III)	0.00014	0.0026	colorCode 4
Subpathway: Scerevisiae - DataModelNew1a1 - Exchange
ACE	Far away equilibrium (III)	0.0073	0.069	colorCode 4
CO2t	Far away equilibrium (III)	0.0042	0.04	colorCode 4
O2t	II+III	0.037	0.15	colorCode 5
GLYCt	Far away equilibrium (III)	0.00021	0.0044	colorCode 4
ETOHt	Far away equilibrium (III)	0.001	0.013	colorCode 4
NH4t	Far away equilibrium (III)	0.0039	0.05	colorCode 4
SO4t	Far away equilibrium (III)	0.0012	0.021	colorCode 4
PIt	Zone between (II)	0.32	0.53	colorCode 6
D_LACt2r	Zone between (II)	0.16	0.32	colorCode 6
SUCCt2r	Far away equilibrium (III)	0.0081	0.058	colorCode 4
MALt2r	Far away equilibrium (III)	0.0011	0.021	colorCode 4
D_LACm2r	Zone between (II)	0.71	0.74	colorCode 6
Subpathway: Scerevisiae - DataModelNew1a1 - Others
BIO	Near Equilibrium (I)	NaN	NaN	colorCode 3
GPD2	Far away equilibrium (III)	0.00013	0.0029	colorCode 4
COH	Far away equilibrium (III)	0.013	0.077	colorCode 4
PPP	Far away equilibrium (III)	5.9e-07	2.5e-05	colorCode 4
Subpathway: Scerevisiae - DataModelNew1a1 - XyloseUptake
XTR	Zone between (II)	0.2	0.41	colorCode 6
XRI	Far away equilibrium (III)	0.0065	0.063	colorCode 4
XRII	Far away equilibrium (III)	0.00043	0.011	colorCode 4
XDH	Far away equilibrium (III)	0.0029	0.032	colorCode 4
XK	Far away equilibrium (III)	6.2e-05	0.0015	colorCode 4
XLT	Far away equilibrium (III)	0.00031	0.0062	colorCode 4
Subpathway: Scerevisiae - DataModelNew1a1 - Glutamate
Subpathway: Scerevisiae - DataModelNew1a1 - Cofactor
