# Supplementary material for: A design–build–test cycle using modeling and experiments reveals interdependencies between upper glycolysis and xylose uptake in recombinant S. cerevisiae and improves predictive capabilities of large-scale kinetic models
Source: Biotechnol Biofuels. 2017 Jun 26;10:166. doi: 10.1186/s13068-017-0838-5 (PMC5485749; doi:10.1186/s13068-017-0838-5)
Supplement: Supplementary file 4 — Additional file 4. Sheet “Flux Control Coefficients”: (i) Control coefficients of the xylose uptake (XTR) for a set of most important enzymes; (ii) Correlation of the distributions of the XTR control coefficients for HXK, ATPM and ZWF; (iii) The effects of manipulations of HXK, ATPM and NDR on metabolic fluxes. Sheet “Concentration Control Coeffs”: Control coefficients of the cytosolic ATP, cytosolic NADH and cytosolic NADPH during glucose-xylose co-utilization. Sheet “Turnover Control Coefficients”: (i) Turnover control coefficients of cytosolic ATP, mitochondrial ATP, cytosolic NADH, cytosolic NADPH, cytosolic protons and mitochondrial protons for HXK, ATPM and NDR; (ii) Flux control coefficients of producing and consuming reactions of cytosolic ATP, mitochondrial ATP, cytosolic NADH, cytosolic NADPH, cytosolic protons and mitochondrial protons for HXK, ATPM and NDR. [file 13068_2017_838_MOESM4_ESM.xlsx]

## Sheet: Flux control coefficients
	Most important enzymes having control over XTR								The effects of manipulations of HXK, ATPM and NDR on metabolic fluxes
	Mean	C^XTR_*	C^XTR_* pruned							Pruned
	HXK	0.0152	-0.1082							C^*_HXK	C^*_ATPM	C^*_NDR
	PGI	-0.0516	-0.059						BIO	0.401185	-0.586759	-0.250736
	TPI	0.0945	0.0983						HXT	0.139863	-0.176166	-0.137056
	ZWF	0.0784	0.0313						HXK	0.139863	-0.176166	-0.137056
	ATPM	-0.0178	0.0967						PGI	0.115382	-0.138567	-0.111354
	ASN	-0.0524	-0.0668						PFK	0.101696	-0.145038	-0.1312
	GPD1	-0.054	-0.048						FBA	0.101696	-0.145038	-0.1312
	ADH1	-0.0684	-0.0826						TPI	0.0375668	-0.019311	-0.0530224
	NDR	-0.0454	0.1283						ZWF	0.27381	-0.378549	-0.33551
	ETOHt	-0.0559	-0.0553						GND1	0.27381	-0.378549	-0.33551
	PIt	0.0434	0.0495						GND2	0.27381	-0.378549	-0.33551
	XTR	0.2563	0.2542						RPE	1.41247	-1.04487	-0.781445
	XRI	0.2868	0.258						TKL2	0.0416311	-0.222513	-0.264899
	XRII	0.068	0.0958						TAL	0.0627438	-0.243901	-0.264068
	XDH	0.1094	0.1089						RKI	0.0887706	-0.270268	-0.263042
	XK	0.0557	0.0703						TKL1	0.0627438	-0.243901	-0.264068
	XLT	0.1082	0.0981						TDH	0.073194	-0.0965712	-0.104251
									PGK	0.0731941	-0.0965711	-0.104251
									GPM	0.0716372	-0.0942445	-0.103556
									ENO	0.0716372	-0.0942445	-0.103556
	Correlation between control coefficients								PEPCK	0.0107414	-0.113303	-0.174603
									PYK	0.055953	-0.0969539	-0.119892
	Corr not pruned	C^XTR_HXK	C^XTR_ATPM	C^XTR_NDR	C^XTR_ZWF				PDC	0.0571441	-0.0810503	-0.107546
	C^XTR_HXK	1	-0.679	-0.6691	0.4992				ALD	0.27911	-0.45732	-0.891654
	C^XTR_ATPM	-0.679	1	0.759	-0.3721				ATPM	-0.368959	0.789237	-0.105669
	C^XTR_NDR	-0.6691	0.759	1	-0.6186				PYC	0.0504387	-0.147433	-0.187664
	C^XTR_ZWF	0.4992	-0.3721	-0.6186	1				OAt	0.054313	0.112918	0.329278
									PYRm	0.030786	0.0422497	0.1817
	Corr pruned	C^XTR_HXK	C^XTR_ATPM	C^XTR_NDR	C^XTR_ZWF				PDA	0.0838159	0.0449444	-0.0370601
	C^XTR_HXK	1	-0.5643	-0.5816	0.3182				CIT	0.0365997	0.0820207	0.0315484
	C^XTR_ATPM	-0.5643	1	0.7303	-0.1967				ACO	0.0166601	0.00933278	-0.313741
	C^XTR_NDR	-0.5816	0.7303	1	-0.5058				IDH	0.0166601	0.0093328	-0.313741
	C^XTR_ZWF	0.3182	-0.1967	-0.5058	1				MDH	-0.0212691	-0.0189146	-0.941061
									MAE	0.150074	0.28011	-0.471378
									NDH	0.415958	-0.477221	-2.63591
									NDI	0.0187812	0.0789436	-0.287435
									QCR	0.0681157	0.00244594	-0.697951
									COX	0.113018	-0.0740787	-0.685196
									ASN	0.0973432	-0.0492451	-0.711793
									GPD1	0.292891	-0.51988	-0.364279
									GPD2	0.292891	-0.51988	-0.364279
									ADH1	0.044522	-0.0596536	-0.0629575
									ACE	0.322232	-0.334431	-0.84346
									CAT	-0.378218	0.407754	0.634309
									ACARt	-0.378218	0.407754	0.634309
									YAT	-0.378218	0.407754	0.634309
									CARt	-0.378218	0.407754	0.634309
									ADK	0.0994532	-0.969293	-1.09244
									AAC	0.0745589	-0.0210292	-0.671588
									ACS	0.0994531	-0.969293	-1.09244
									LSC	-0.115921	0.214861	-0.335465
									SCD	-0.115921	0.214861	-0.335465
									FUM	-0.115921	0.214861	-0.335465
									KGD	-0.115921	0.214861	-0.335465
									PIt	0.401185	-0.586759	-0.250736
									COH	0.0504387	-0.147433	-0.187664
									CO2t	0.0602924	-0.0752289	-0.127563
									O2t	0.121365	-0.0889295	-0.672611
									GLYCt	0.292891	-0.51988	-0.364279
									ETOHt	0.044522	-0.0596536	-0.0629575
									O2m	0.113018	-0.0740787	-0.685196
									CO2m	0.0229572	0.0891472	-0.219282
									PIm	0.0941539	-0.0566016	-0.824446
									PPP	0.214244	-0.823762	-0.77222
									NDR	0.373009	-0.5501	-0.215494
									NH4t	0.401185	-0.586759	-0.250736
									SO4t	0.401185	-0.586759	-0.250736
									MLPIT	-0.121711	0.335277	0.859496
									MDHc	-0.598245	0.517397	0.935242
									CITc	0.178158	0.164051	0.733401
									ACOc	-0.868623	0.956445	1.18271
									ICL	-0.868623	0.956445	1.18271
									MLS	-0.868623	0.956445	1.18271
									XTR	-0.108184	0.0966563	0.128261
									XDH	-0.0831202	-0.152617	-0.212914
									XRI	-0.145008	0.110991	0.322372
									XRII	0.00614759	0.0521504	-0.474423
									XK	-0.0831202	-0.152617	-0.212914
									XLT	-0.133457	0.348013	0.472288
									D_LACt2r	-0.25327	0.393043	1.09983
									D_LACm2r	-0.253271	0.393044	1.09984
									D_LAC	-0.253272	0.393046	1.09984
									SUCCt2r	-0.868623	0.956445	1.18271
									MALt2r	-0.277835	1.08618	1.72093
									CITt2m	0.0795736	0.238678	0.775716

## Sheet: Concentration control coeffs
	mean	C^{atp_c}_*		mean	C^{nadh_c}_*		mean	C^{nadph_c}_*
	HXT	-0.9334		HXT	-0.4051		HXT	-0.2308
	HXK	-1.0796		HXK	-0.5065		HXK	-0.3311
	TPI	0.398		TPI	0.1514		PGI	-0.5531
	RKI	-0.2852		ZWF	-0.3412		PFK	-0.164
	ATPM	-0.6031		GND1	-0.2099		ZWF	0.5255
	ADK	0.9483		ATPM	0.6496		GND1	0.3062
	ADH1	0.3833		NDH	-0.2357		ATPM	0.6382
	ACS	-0.6204		ADH1	-0.3014		NDR	0.7715
	ACE	0.443		NDR	1.4563		PDC	0.1717
	CO2t	1.1061		ALD	0.208		CO2t	-0.6311
	ETOHt	0.3362		ACE	0.1221		NH4t	-0.2642
	NH4t	-0.6146		CO2t	-0.8383		SO4t	-0.2647
	SO4t	-0.6318		O2t	0.2118		COH	0.452
	PIt	0.6208		ETOHt	-0.2437		XTR	-0.1518
	COH	-0.7048		COH	0.5495		XRI	0.1737
	XDH	0.2936		XRI	-0.3695		XRII	-0.3665
				XRII	0.3447		XLT	-0.2353

## Sheet: Turnover control coefficients
	Turnovers	atp_c			atp_m			nadh_c			nadph_c			h_c			h_m
		value	C^{t_atp}_*		value	C^{t_nadh}_*		value	C^{t_nadh}_*		value	C^{t_nadh}_*		value	C^{t_hc}_*		value	C^{t_hm}_*
	HXK	46.9344	0.0645451		4.61917	0.0745589		20.7993	0.0674073		2.36119	0.293462		67.7271	0.0689501		19.6017	0.0838767
	ATPM	46.9344	-0.0893315		4.61917	-0.0210292		20.7993	-0.111564		2.36119	-0.412535		67.7271	-0.0795593		19.6017	-0.0277038
	NDR	46.9344	-0.168055		20.7993	-0.671588		20.7993	-0.137332		2.36119	-0.311733		67.7271	-0.315309		19.6017	-0.612915
			C^*_HXK	C^*_ATPM	C^*_NDR			C^*_HXK	C^*_ATPM	C^*_NDR			C^*_HXK	C^*_ATPM	C^*_NDR			C^*_HXK	C^*_ATPM	C^*_NDR
		atp_c consuming fluxes					nadh_c consuming fluxes					h_c consuming fluxes					h_m consuming fluxes
		BIO	0.4012	-0.5868	-0.2507		'NDH'	0.416	-0.4772	-2.6359		PEPCK	0.0107	-0.1133	-0.1746		NDI	0.0188	0.0789	-0.2874
		HXK	0.1399	-0.1762	-0.1371		'GPD1'	0.2929	-0.5199	-0.3643		PDC	0.0571	-0.0811	-0.1075		QCR	0.0681	0.0024	-0.698
		PFK	0.1017	-0.145	-0.1312		'ADH1'	0.0445	-0.0597	-0.063		OAt	0.0543	0.1129	0.3293		COX	0.113	-0.0741	-0.6852
		PEPCK	0.0107	-0.1133	-0.1746		'XRI'	-0.145	0.111	0.3224		PYRm	0.0308	0.0422	0.1817		D_LACm2r	-0.2533	0.393	1.0998
		ATPM	-0.369	0.7892	-0.1057		nadh_c producing fluxes					NDH	0.416	-0.4772	-2.6359		D_LAC	-0.2533	0.393	1.0998
		PYC	0.0504	-0.1474	-0.1877		'BIO'	0.4012	-0.5868	-0.2507		ASN	0.0973	-0.0492	-0.7118		h_m producing fluxes
		ADK	0.0995	-0.9693	-1.0924		'TDH'	0.0732	-0.0966	-0.1043		GPD1	0.2929	-0.5199	-0.3643		OAt	0.0543	0.1129	0.3293
		ACS	0.0995	-0.9693	-1.0924		'ALD'	0.2791	-0.4573	-0.8917		ADH1	0.0445	-0.0597	-0.063		PYRm	0.0308	0.0422	0.1817
		XK	-0.0831	-0.1526	-0.2129		'MDHc'	-0.5982	0.5174	0.9352		ACE	0.3222	-0.3344	-0.8435		CIT	0.0366	0.082	0.0315
		atp_c producing fluxes					'XDH'	-0.0831	-0.1526	-0.2129		AAC	0.0746	-0.021	-0.6716		ASN	0.0973	-0.0492	-0.7118
		PGK	0.0732	-0.0966	-0.1043							ACS	0.0995	-0.9693	-1.0924		AAC	0.0746	-0.021	-0.6716
		PYK	0.056	-0.097	-0.1199							PIm	0.0942	-0.0566	-0.8244		PIm	0.0942	-0.0566	-0.8244
		AAC	0.0746	-0.021	-0.6716			C^*_HXK	C^*_ATPM	C^*_NDR		CITc	0.1782	0.1641	0.7334
							nadph_c consuming fluxes					XRI	-0.145	0.111	0.3224
							'BIO'	0.4012	-0.5868	-0.2507		XRII	0.0061	0.0522	-0.4744
			C^*_HXK	C^*_ATPM	C^*_NDR		'XRII'	0.0061	0.0522	-0.4744		D_LACt2r	-0.2533	0.393	1.0998
		atp_m consuming fluxes					nadph_c producing fluxes					SUCCt2r	-0.8686	0.9564	1.1827
		AAC	0.0746	-0.021	-0.6716		'ZWF'	0.2738	-0.3785	-0.3355		MALt2r	-0.2778	1.0862	1.7209
		atp_m producing fluxes					'GND2'	0.2738	-0.3785	-0.3355		h_c producing fluxes
		ASN	0.0973	-0.0492	-0.7118		'NDR'	0.373	-0.5501	-0.2155		BIO	0.4012	-0.5868	-0.2507
		LSC	-0.1159	0.2149	-0.3355							ZWF	0.2738	-0.3785	-0.3355
												GND1	0.2738	-0.3785	-0.3355
												PGK	0.0732	-0.0966	-0.1043
												ALD	0.2791	-0.4573	-0.8917
												ATPM	-0.369	0.7892	-0.1057
												PYC	0.0504	-0.1474	-0.1877
												MDH	-0.0213	-0.0189	-0.9411
						C^*_HXK						QCR	0.0681	0.0024	-0.698
		atp_c consuming fluxes	Flux values	Change in fluxes	Resulting flux							COX	0.113	-0.0741	-0.6852
		BIO	-6.55221	-2.10068	-8.65289	0.4012						GPD2	0.2929	-0.5199	-0.3643
		HXK	-10.104	-1.02888	-11.1329	0.1399						PIt	0.4012	-0.5868	-0.2507
		PFK	-10.1127	-0.738605	-10.8513	0.1017						COH	0.0504	-0.1474	-0.1877
		PEPCK	-5.68057	-0.0422875	-5.72285	0.0107						PPP	0.2142	-0.8238	-0.7722
		ATPM	-6.37139	1.4379	-4.93349	-0.369						SO4t	0.4012	-0.5868	-0.2507
		PYC	-6.44178	-0.229018	-6.6708	0.0504						MDHc	-0.5982	0.5174	0.9352
		ADK	-0.17234	-0.0123055	-0.184646	0.0995						MLS	-0.8686	0.9564	1.1827
		ACS	-0.17234	-0.0123055	-0.184646	0.0995						XDH	-0.0831	-0.1526	-0.2129
		XK	-1.327	0.0742762	-1.25272	-0.0831						D_LACm2r	-0.2533	0.393	1.0998
		atp_c producing fluxes
		PGK	18.4049	0.957931	19.3628	0.0732
		PYK	23.9103	0.946356	24.8567	0.056
		AAC	4.6192	0.245136	4.86434	0.0746
